# Supplementary material for: Reactivity of Myoglobin Reconstituted with Cobalt Corrole toward Hydrogen Peroxide
Source: Int J Mol Sci. 2022 Apr 27;23(9):4829. doi: 10.3390/ijms23094829 (PMC9104730; doi:10.3390/ijms23094829)
Supplement: Supplementary file 1 [file ijms-23-04829-s001.zip]

Archive with 1 entries (1 files):
- ijms-1695263-supplementary.pdf
